# Supplementary material for: Identification of Novel PPARγ Partial Agonists Based on Virtual Screening Strategy: In Silico and In Vitro Experimental Validation
Source: Molecules. 2024 Oct 15;29(20):4881. doi: 10.3390/molecules29204881 (PMC11509912; doi:10.3390/molecules29204881)
Supplement: Supplementary file 1 [file molecules-29-04881-s001.zip]

Archive with 1 entries (1 files):
- molecules-3082179-SI.pdf
